# Supplementary material for: Development of an Unified Food Composition Database for the European Project “Stance4Health”
Source: Nutrients. 2021 Nov 24;13(12):4206. doi: 10.3390/nu13124206 (PMC8704708; doi:10.3390/nu13124206)
Supplement: Supplementary file 1 [file nutrients-13-04206-s001.zip]

Archive with 3 entries (3 files):
- Suplemental Code S2.py
- Suplemental Figure S3.tif
- Suplemental Table S1.xlsx
