# Supplementary material for: Development of an Unified Food Composition Database for the European Project “Stance4Health”
Source: Nutrients. 2021 Nov 24;13(12):4206. doi: 10.3390/nu13124206 (PMC8704708; doi:10.3390/nu13124206)
Supplement: Supplementary file 1 [file nutrients-13-04206-s001.zip › Suplemental Table S1.xlsx]

## Sheet: S1
ID S4H	Tagname		Tagnames for Food Components
.	Food Item ID
C762	Food item ID original database		S4H tags
C0	FoodEx2 Complet		SAME INFOODS
C2	FoodEx2 Group		NEW or CHANGE
C3	FoodEx2 Sub Group
C8	Foodname in English
C7	Foodname in own language
C6	Spanish name
C758	German name
C759	Greek name			FOOD GROUP	Nº FOODS
C1	Unification Code			ALCOHOLIC BEVERAGES	69
C5	Unification name			ANIMAL AND VEGETABLE FATS AND OILS AND PRIMARY DERIVATIVES THEREOF	49
C867	Name Database Unification			COFFEE, COCOA, TEA AND INFUSIONS	47
C868	Number database Unification			EGGS AND EGG PRODUCTS	16
C866	Number Foods Unification			FISH, SEAFOOD, AMPHIBIANS, REPTILES AND INVERTEBRATES	379
C763	Food Group original database			FRUIT AND FRUIT PRODUCTS	205
C4	Country, original database			FRUIT AND VEGETABLE JUICES AND NECTARS	51
C9	Edible portion			GRAINS AND GRAIN BASED PRODUCTS	314
C875	DEN			LEGUMES	59
C877	XRF			MEAT AND DAIRY IMITATES	28
C876	XYF			MEAT AND MEAT PRODUCTS	533
C878	Processing			MILK AND DAIRY PRODUCTS	208
C760	Cooking method			NUTS, OILSEEDS AND OILFRUITS	55
C865	G0001			OTHER INGREDIENTS	44
C860	G0003			SEASONINGS AND EXTRACTS	134
C862	G0005			SPICES	75
C863	G0006			STARCHY ROOTS OR TUBERS AND PRODUCTS THEREOF, SUGAR PLANTS	24
C861	G0014			SUGAR AND SIMILAR, CONFECTIONERY AND WATER BASED SWEET DESSERTS	71
C864	G0025			VEGETABLES AND VEGETABLE PRODUCTS	271
C761	Allergens			WATER AND WATER BASED BEVERAGES	16
C846	P0214
C847	P0215
C848	P0216
C849	P0217
C850	P0218
C851	P0219
C852	P0220
C853	P0221
C854	P0222
C855	P0223
C856	P0224
C857	P0225
C858	P0228
C859	P0232
C831	10FFOLAC(µg)
C833	5FTHF(µg)
C834	5MTHF(µg)
C845	AAT-(mg)
C187	ACEAC(mg)
C148	AG(µg)
C143	AL(µg)
C95	ALA(mg)
C18	ALC(g)
C122	AMYS(g)
C198	ANTCYAN(µg)
C224	ANTCYAN(mg)
C125	ARAS(g)
C93	ARG(mg)
C776	AS(µg)
C842	ASCDL(mg)
C167	ASCL(mg)
C873	ASH(g)
C105	ASN(mg)
C96	ASP(mg)
C818	ATX(µg)
C814	AVED5(mg)
C815	AVED7(mg)
C777	B(µg)
C784	BA(µg)
C385	BENAC(mg)
C40	BIOT(µg)
C196	BRASTR(mg)
C142	BRD(µg)
C20	CA(mg)
C175	CAFFN(mg)
C193	CAMT(mg)
C838	CAROT(µg)
C160	CARTA(µg)
C162	CARTB(µg)
C34	CARTBEQ(µg)
C161	CARTG(µg)
C139	CD(µg)
C120	CELLU(g)
C809	CHITIN(g)
C184	CHLRAC(mg)
C14	CHO-(g)
C168	CHOCAL(µg)
C169	CHOCALOH(µg)
C16	CHOLE(mg)
C100	CHOLN(mg)
C182	CITAC(mg)
C28	CLD(mg)
C136	CO(µg)
C413	COUMEST(µg)
C135	CR(µg)
C164	CRYPX(µg)
C165	CRYPXA(µg)
C166	CRYPXB(µg)
C780	CS(µg)
C26	CU(mg)
C89	CYS(mg)
C841	DGLY(g)
C823	DISAC(g)
C874	DM(g)
C203	DOPN(µg)
C10	ENERC(kcal) (original)
C170	ERGCAL(µg)
C192	ERGSTR(µg)
C57	F10D0(g)
C58	F12D0(g)
C59	F14D0(g)
C64	F14D1(g)
C75	F15D0(g)
C82	F15D1(g)
C60	F16D0(g)
C65	F16D1(g)
C76	F17D0(g)
C61	F18D0(g)
C66	F18D1(g)
C69	F18D2(g)
C70	F18D3(g)
C77	F18D4(g)
C62	F20D0(g)
C67	F20D1(g)
C78	F20D2(g)
C80	F20D3(g)
C71	F20D4(g)
C72	F20D5(g)
C63	F22D0(g)
C68	F22D1(g)
C81	F22D4(g)
C74	F22D5(g)
C73	F22D6(g)
C79	F24D0(g)
C54	F4D0(g)
C55	F6D0(g)
C56	F8D0(g)
C48	FAMS(g)
C49	FAPU(g)
C825	FAPULCFA(g)
C827	FAPUMCFA(g)
C50	FAPUN3(g)
C51	FAPUN6(g)
C826	FAPUSCFA(g)
C47	FASAT(g)
C12	FAT-(g)
C767	FATAN(g)
C768	FATPL(g)
C52	FATRN(g)
C138	FD(µg)
C19	FE(mg)
C477	FERAC(mg)
C15	FIB-(g)
C771	FIBINS(g)
C788	FIBPEN(g)
C770	FIBSOL(g)
C232	FLAVO(mg)
C41	FOL(µg)
C871	FOLAC(µg)
C108	FRUS(g)
C180	FUMAC(mg)
C179	GABA(mg)
C188	GALAAC(mg)
C483	GALLAC(mg)
C109	GALS(g)
C106	GLN(mg)
C97	GLU(mg)
C798	GLUCNB(g)
C107	GLUS(g)
C98	GLY(mg)
C774	GLYC(mg)
C749	GLYCLAC(mg)
C140	HAEM(mg)
C119	HEMCEL(g)
C147	HG(µg)
C94	HIS(mg)
C29	ID(µg)
C85	ILE(mg)
C799	INULN(g)
C131	IP3(mg)
C132	IP4(mg)
C133	IP5(mg)
C134	IP6(mg)
C130	IPSUM (mg)
C22	K(mg)
C111	LACS(g)
C86	LEU(mg)
C144	LI(µg)
C118	LIGN(g)
C244	LIGNANS(mg)
C104	LUTN(µg)
C787	LUTNZEA(µg)
C202	LYCPN(µg)
C87	LYS(mg)
C181	MALAC(mg)
C112	MALS(g)
C126	MAN(g)
C567	MATAIRES(mg)
C88	MET(mg)
C25	MG(mg)
C840	MGLY(g)
C30	MN(mg)
C822	MNSAC(g)
C137	MO(µg)
C124	MUCIL(g)
C21	NA(mg)
C177	NEUROSP(µg)
C141	NHAEM(mg)
C145	NI(µg)
C37	NIA(mg)
C870	NIAEQ(mg)
C210	NITRA(mg)
C211	NITRI(mg)
C872	NT(g)
C806	OA(g)
C819	OFAMS(g)
C821	OFAPU(g)
C820	OFASAT(g)
C791	OLSAC(g)
C117	OLSACM(g)
C801	ORN(mg)
C23	P(mg)
C38	PANTAC(mg)
C146	PB(µg)
C129	PECT(g)
C90	PHE(mg)
C805	PHOLIP(g)
C178	PHYTC-(mg)
C790	POLYSAC(g)
C99	PRO(mg)
C765	PROANI(g)
C199	PROCYA(µg)
C766	PROPLA(g)
C13	PROT-(g)
C769	PSACNSS(g)
C150	PURN(mg)
C796	PYRXN(mg)
C185	QUINAC(mg)
C123	RAFS(g)
C778	RB(mg)
C171	RETALD(µg)
C33	RETOL(µg)
C836	RETOL13(µg)
C837	RETOLDH(µg)
C127	RHAS(g)
C36	RIBF(mg)
C121	RIBS(g)
C802	RUTIN(µg)
C31	S(mg)
C807	SALAC(mg)
C27	SE(µg)
C701	SECORES(mg)
C101	SER(mg)
C808	SHIKAC(mg)
C783	SI(µg)
C194	SITSTR(mg)
C785	SR(µg)
C17	STARCH-(g)
C811	STERT(mg)
C197	STGSTR(mg)
C816	STID7(mg)
C186	SUCAC(mg)
C110	SUCS(g)
C869	SUGAR-(g)
C817	SUGARM(g)
C200	TAN(mg)
C183	TARAC(mg)
C103	TAU(mg)
C786	TGLY(g)
C174	THEBRN(mg)
C832	THF(µg)
C35	THIA(mg)
C84	THR(mg)
C782	TI(µg)
C152	TOCPHA(mg)
C153	TOCPHB(mg)
C155	TOCPHD(mg)
C154	TOCPHG(mg)
C151	TOCPHT(mg)
C156	TOCTRA(mg)
C157	TOCTRB(mg)
C159	TOCTRD(mg)
C158	TOCTRG(mg)
C83	TRP(mg)
C91	TYR(mg)
C779	V(µg)
C92	VAL(mg)
C800	VERS(g)
C829	VITA(µg)
C32	VITA_RAE(µg)
C42	VITB12(µg)
C39	VITB6-(mg)
C43	VITC(mg)
C44	VITD-(µg)
C45	VITE-(mg)
C46	VITK(µg)
C172	VITK1(µg)
C173	VITK2(µg)
C11	WATER(g)
C797	WAX(mg)
C191	ZEA(µg)
C24	ZN(mg)
C772	AAE-(mg)
C773	AAS(mg)
C208	ACRYL(µg)
C223	ALKPHENSG(mg)
C206	AMPRO(mg)
C189	ANTHX(µg)
C368	APIGEN(µg)
C844	ASOLA(mg)
C213	B(A)P(µg)
C163	CARTBC(µg)
C251	CATEC(µg)
C225	CHALCOSG(mg)
C226	CURCUMOISG(mg)
C415	CYAN(µg)
C437	DAIDZN(µg)
C346	DAIDZNA(µg)
C349	DAIDZNM(µg)
C436	DDZEIN(µg)
C438	DELPH(µg)
C227	DIHCHALCOSG(mg)
C228	DIHFLAVOSG(mg)
C764	ENERC(kcal) (calculate)
C256	EPICATEC(µg)
C252	EPICATECG3(µg)
C259	EPICATEGC(µg)
C792	F16D2(g)
C795	F16D4(g)
C828	F18D3N3(mg)
C793	F22D2(g)
C794	F22D3(g)
C775	F24D1(g)
C53	FASATSUM(g)
C229	FLAVANLSG(mg)
C230	FLAVANNESG(mg)
C217	FLAVD(µg)
C231	FLAVONESG(mg)
C481	FORMO(µg)
C233	FURACUMASG(mg)
C209	FURAN(µg)
C207	FUROS(mg)
C254	GALCATEGC(µg)
C803	GALTSIA(g)
C843	GLYALK(mg)
C494	GLYCTEIN(µg)
C495	GLYCTN(µg)
C348	GLYCTNA(µg)
C351	GLYCTNM(µg)
C789	GLYRL(mg)
C490	GNSTEIN(µg)
C347	GNSTIN(µg)
C491	GNSTIN(µg)
C350	GNSTINM(µg)
C498	HESPD(µg)
C497	HESPT(µg)
C204	HMF5(mg)
C243	ISOFLVND(µg)
C523	KAEMF(µg)
C218	LIGNANSG(mg)
C550	LUTEOL(µg)
C566	MALVIDIN(µg)
C115	MANTL(mg)
C245	METOXYPHESG(mg)
C573	MYRIC(µg)
C246	NAPQINONSG(mg)
C581	NARIN(µg)
C579	NARING(µg)
C584	NARIR(µg)
C190	NEOTX(µg)
C212	NITRN(mg)
C234	OHBENZALSG(mg)
C236	OHBENZOKETSG(mg)
C235	OHBENZOSG(mg)
C238	OHCINAACSG(mg)
C237	OHCINAALDSG(mg)
C239	OHCUMASG(mg)
C240	OHPHENACEACSG(mg)
C242	OHPHENPROPACSG(mg)
C241	OHPHENPROPENSG(mg)
C219	OPOLFEG(mg)
C247	OPOLFESG(mg)
C149	OXALAC(mg)
C113	POLYL(mg)
C176	PURAC(mg)
C205	PYRR(mg)
C663	QUERCE(µg)
C201	SALT(g)
C804	SAPON(mg)
C116	SORTL(mg)
C810	SQUAL(mg)
C222	STILBG(mg)
C249	STILBSG(mg)
C721	TANGER(µg)
C839	THIA-(mg)
C128	THRLS(g)
C781	TIN(µg)
C835	TOCPHG+B(mg)
C214	TPAHC(µg)
C250	TYROSOLSG(mg)
C102	URAC(mg)
C812	VIOLX(µg)
C830	VITA-(mg)
C813	VITK1-(µg)
C114	XYLTL(mg)
C611	PEONIDIN(µg)
C625	PETUNIDIN(µg)
C220	PHENOLACG(mg)
C221	PHENOLACG(mg)
C248	PHENTERPSG(mg)
C824	PHEX(g)
C195	PHYSTR(mg)
C215	POLFETF(mg)
C216	POLFETS(mg)
C260	POLYIND10(mg)
C352	POLYIND102(mg)
C353	POLYIND103(mg)
C354	POLYIND104(mg)
C355	POLYIND105(mg)
C356	POLYIND106(mg)
C357	POLYIND107(mg)
C358	POLYIND108(mg)
C359	POLYIND109(mg)
C261	POLYIND11(mg)
C360	POLYIND110(mg)
C361	POLYIND111(mg)
C362	POLYIND112(mg)
C363	POLYIND113(mg)
C364	POLYIND114(mg)
C365	POLYIND115(mg)
C366	POLYIND116(mg)
C367	POLYIND117(mg)
C369	POLYIND119(mg)
C262	POLYIND12(mg)
C370	POLYIND120(mg)
C371	POLYIND121(mg)
C372	POLYIND122(mg)
C373	POLYIND123(mg)
C374	POLYIND124(mg)
C375	POLYIND125(mg)
C376	POLYIND126(mg)
C377	POLYIND127(mg)
C378	POLYIND128(mg)
C379	POLYIND129(mg)
C263	POLYIND13(mg)
C380	POLYIND130(mg)
C381	POLYIND131(mg)
C382	POLYIND132(mg)
C383	POLYIND133(mg)
C384	POLYIND134(mg)
C386	POLYIND136(mg)
C387	POLYIND137(mg)
C388	POLYIND138(mg)
C389	POLYIND139(mg)
C264	POLYIND14(mg)
C390	POLYIND140(mg)
C391	POLYIND141(mg)
C392	POLYIND142(mg)
C393	POLYIND143(mg)
C394	POLYIND144(mg)
C395	POLYIND145(mg)
C396	POLYIND146(mg)
C397	POLYIND147(mg)
C398	POLYIND148(mg)
C399	POLYIND149(mg)
C265	POLYIND15(mg)
C400	POLYIND150(mg)
C401	POLYIND151(mg)
C402	POLYIND152(mg)
C403	POLYIND153(mg)
C404	POLYIND154(mg)
C405	POLYIND155(mg)
C406	POLYIND156(mg)
C407	POLYIND157(mg)
C408	POLYIND158(mg)
C409	POLYIND159(mg)
C266	POLYIND16(mg)
C410	POLYIND160(mg)
C411	POLYIND161(mg)
C412	POLYIND162(mg)
C414	POLYIND164(mg)
C416	POLYIND166(mg)
C417	POLYIND167(mg)
C418	POLYIND168(mg)
C419	POLYIND169(mg)
C267	POLYIND17(mg)
C420	POLYIND170(mg)
C421	POLYIND171(mg)
C422	POLYIND172(mg)
C423	POLYIND173(mg)
C424	POLYIND174(mg)
C425	POLYIND175(mg)
C426	POLYIND176(mg)
C427	POLYIND177(mg)
C428	POLYIND178(mg)
C429	POLYIND179(mg)
C268	POLYIND18(mg)
C430	POLYIND180(mg)
C431	POLYIND181(mg)
C432	POLYIND182(mg)
C433	POLYIND183(mg)
C434	POLYIND184(mg)
C435	POLYIND185(mg)
C439	POLYIND189(mg)
C269	POLYIND19(mg)
C440	POLYIND190(mg)
C441	POLYIND191(mg)
C442	POLYIND192(mg)
C443	POLYIND193(mg)
C444	POLYIND194(mg)
C445	POLYIND195(mg)
C446	POLYIND196(mg)
C447	POLYIND197(mg)
C448	POLYIND198(mg)
C449	POLYIND199(mg)
C270	POLYIND20(mg)
C450	POLYIND200(mg)
C451	POLYIND201(mg)
C452	POLYIND202(mg)
C453	POLYIND203(mg)
C454	POLYIND204(mg)
C455	POLYIND205(mg)
C456	POLYIND206(mg)
C457	POLYIND207(mg)
C458	POLYIND208(mg)
C459	POLYIND209(mg)
C271	POLYIND21(mg)
C460	POLYIND210(mg)
C461	POLYIND211(mg)
C462	POLYIND212(mg)
C463	POLYIND213(mg)
C464	POLYIND214(mg)
C465	POLYIND215(mg)
C466	POLYIND216(mg)
C467	POLYIND217(mg)
C468	POLYIND218(mg)
C469	POLYIND219(mg)
C272	POLYIND22(mg)
C470	POLYIND220(mg)
C471	POLYIND221(mg)
C472	POLYIND222(mg)
C473	POLYIND223(mg)
C474	POLYIND224(mg)
C475	POLYIND225(mg)
C476	POLYIND226(mg)
C478	POLYIND228(mg)
C479	POLYIND229(mg)
C273	POLYIND23(mg)
C480	POLYIND230(mg)
C482	POLYIND232(mg)
C484	POLYIND234(mg)
C485	POLYIND235(mg)
C486	POLYIND236(mg)
C487	POLYIND237(mg)
C488	POLYIND238(mg)
C489	POLYIND239(mg)
C274	POLYIND24(mg)
C492	POLYIND242(mg)
C493	POLYIND243(mg)
C496	POLYIND246(mg)
C499	POLYIND249(mg)
C275	POLYIND25(mg)
C500	POLYIND250(mg)
C501	POLYIND251(mg)
C502	POLYIND252(mg)
C503	POLYIND253(mg)
C504	POLYIND254(mg)
C505	POLYIND255(mg)
C506	POLYIND256(mg)
C507	POLYIND257(mg)
C508	POLYIND258(mg)
C509	POLYIND259(mg)
C276	POLYIND26(mg)
C510	POLYIND260(mg)
C511	POLYIND261(mg)
C512	POLYIND262(mg)
C513	POLYIND263(mg)
C514	POLYIND264(mg)
C515	POLYIND265(mg)
C516	POLYIND266(mg)
C517	POLYIND267(mg)
C518	POLYIND268(mg)
C519	POLYIND269(mg)
C277	POLYIND27(mg)
C520	POLYIND270(mg)
C521	POLYIND271(mg)
C522	POLYIND272(mg)
C524	POLYIND274(mg)
C525	POLYIND275(mg)
C526	POLYIND276(mg)
C527	POLYIND277(mg)
C528	POLYIND278(mg)
C529	POLYIND279(mg)
C278	POLYIND28(mg)
C530	POLYIND280(mg)
C531	POLYIND281(mg)
C532	POLYIND282(mg)
C533	POLYIND283(mg)
C534	POLYIND284(mg)
C535	POLYIND285(mg)
C536	POLYIND286(mg)
C537	POLYIND287(mg)
C538	POLYIND288(mg)
C539	POLYIND289(mg)
C279	POLYIND29(mg)
C540	POLYIND290(mg)
C541	POLYIND291(mg)
C542	POLYIND292(mg)
C543	POLYIND293(mg)
C544	POLYIND294(mg)
C545	POLYIND295(mg)
C546	POLYIND296(mg)
C547	POLYIND297(mg)
C548	POLYIND298(mg)
C549	POLYIND299(mg)
C253	POLYIND3(mg)
C280	POLYIND30(mg)
C551	POLYIND301(mg)
C552	POLYIND302(mg)
C553	POLYIND303(mg)
C554	POLYIND304(mg)
C555	POLYIND305(mg)
C556	POLYIND306(mg)
C557	POLYIND307(mg)
C558	POLYIND308(mg)
C559	POLYIND309(mg)
C281	POLYIND31(mg)
C560	POLYIND310(mg)
C561	POLYIND311(mg)
C562	POLYIND312(mg)
C563	POLYIND313(mg)
C564	POLYIND314(mg)
C565	POLYIND315(mg)
C568	POLYIND318(mg)
C569	POLYIND319(mg)
C282	POLYIND32(mg)
C570	POLYIND320(mg)
C571	POLYIND321(mg)
C572	POLYIND322(mg)
C574	POLYIND324(mg)
C575	POLYIND325(mg)
C576	POLYIND326(mg)
C577	POLYIND327(mg)
C578	POLYIND328(mg)
C283	POLYIND33(mg)
C580	POLYIND330(mg)
C582	POLYIND332(mg)
C583	POLYIND333(mg)
C585	POLYIND335(mg)
C586	POLYIND336(mg)
C587	POLYIND337(mg)
C588	POLYIND338(mg)
C589	POLYIND339(mg)
C284	POLYIND34(mg)
C590	POLYIND340(mg)
C591	POLYIND341(mg)
C592	POLYIND342(mg)
C593	POLYIND343(mg)
C594	POLYIND344(mg)
C595	POLYIND345(mg)
C596	POLYIND346(mg)
C597	POLYIND347(mg)
C598	POLYIND348(mg)
C599	POLYIND349(mg)
C285	POLYIND35(mg)
C600	POLYIND350(mg)
C601	POLYIND351(mg)
C602	POLYIND352(mg)
C603	POLYIND353(mg)
C604	POLYIND354(mg)
C605	POLYIND355(mg)
C606	POLYIND356(mg)
C607	POLYIND357(mg)
C608	POLYIND358(mg)
C609	POLYIND359(mg)
C286	POLYIND36(mg)
C610	POLYIND360(mg)
C612	POLYIND362(mg)
C613	POLYIND363(mg)
C614	POLYIND364(mg)
C615	POLYIND365(mg)
C616	POLYIND366(mg)
C617	POLYIND367(mg)
C618	POLYIND368(mg)
C619	POLYIND369(mg)
C287	POLYIND37(mg)
C620	POLYIND370(mg)
C621	POLYIND371(mg)
C622	POLYIND372(mg)
C623	POLYIND373(mg)
C624	POLYIND374(mg)
C626	POLYIND376(mg)
C627	POLYIND377(mg)
C628	POLYIND378(mg)
C629	POLYIND379(mg)
C288	POLYIND38(mg)
C630	POLYIND380(mg)
C631	POLYIND381(mg)
C632	POLYIND382(mg)
C633	POLYIND383(mg)
C634	POLYIND384(mg)
C635	POLYIND385(mg)
C636	POLYIND386(mg)
C637	POLYIND387(mg)
C638	POLYIND388(mg)
C639	POLYIND389(mg)
C289	POLYIND39(mg)
C640	POLYIND390(mg)
C641	POLYIND391(mg)
C642	POLYIND392(mg)
C643	POLYIND393(mg)
C644	POLYIND394(mg)
C645	POLYIND395(mg)
C646	POLYIND396(mg)
C647	POLYIND397(mg)
C648	POLYIND398(mg)
C649	POLYIND399(mg)
C290	POLYIND40(mg)
C650	POLYIND400(mg)
C651	POLYIND401(mg)
C652	POLYIND402(mg)
C653	POLYIND403(mg)
C654	POLYIND404(mg)
C655	POLYIND405(mg)
C656	POLYIND406(mg)
C657	POLYIND407(mg)
C658	POLYIND408(mg)
C659	POLYIND409(mg)
C291	POLYIND41(mg)
C660	POLYIND410(mg)
C661	POLYIND411(mg)
C662	POLYIND412(mg)
C664	POLYIND414(mg)
C665	POLYIND415(mg)
C666	POLYIND416(mg)
C667	POLYIND417(mg)
C668	POLYIND418(mg)
C669	POLYIND419(mg)
C292	POLYIND42(mg)
C670	POLYIND420(mg)
C671	POLYIND421(mg)
C672	POLYIND422(mg)
C673	POLYIND423(mg)
C674	POLYIND424(mg)
C675	POLYIND425(mg)
C676	POLYIND426(mg)
C677	POLYIND427(mg)
C678	POLYIND428(mg)
C679	POLYIND429(mg)
C293	POLYIND43(mg)
C680	POLYIND430(mg)
C681	POLYIND431(mg)
C682	POLYIND432(mg)
C683	POLYIND433(mg)
C684	POLYIND434(mg)
C685	POLYIND435(mg)
C686	POLYIND436(mg)
C687	POLYIND437(mg)
C688	POLYIND438(mg)
C689	POLYIND439(mg)
C294	POLYIND44(mg)
C690	POLYIND440(mg)
C691	POLYIND441(mg)
C692	POLYIND442(mg)
C693	POLYIND443(mg)
C694	POLYIND444(mg)
C695	POLYIND445(mg)
C696	POLYIND446(mg)
C697	POLYIND447(mg)
C698	POLYIND448(mg)
C699	POLYIND449(mg)
C295	POLYIND45(mg)
C700	POLYIND450(mg)
C702	POLYIND452(mg)
C703	POLYIND453(mg)
C704	POLYIND454(mg)
C705	POLYIND455(mg)
C706	POLYIND456(mg)
C707	POLYIND457(mg)
C708	POLYIND458(mg)
C709	POLYIND459(mg)
C296	POLYIND46(mg)
C710	POLYIND460(mg)
C711	POLYIND461(mg)
C712	POLYIND462(mg)
C713	POLYIND463(mg)
C714	POLYIND464(mg)
C715	POLYIND465(mg)
C716	POLYIND466(mg)
C717	POLYIND467(mg)
C718	POLYIND468(mg)
C719	POLYIND469(mg)
C297	POLYIND47(mg)
C720	POLYIND470(mg)
C722	POLYIND472(mg)
C723	POLYIND473(mg)
C724	POLYIND474(mg)
C725	POLYIND475(mg)
C726	POLYIND476(mg)
C727	POLYIND477(mg)
C728	POLYIND478(mg)
C729	POLYIND479(mg)
C298	POLYIND48(mg)
C730	POLYIND480(mg)
C731	POLYIND481(mg)
C732	POLYIND482(mg)
C733	POLYIND483(mg)
C734	POLYIND484(mg)
C735	POLYIND485(mg)
C736	POLYIND486(mg)
C737	POLYIND487(mg)
C738	POLYIND488(mg)
C739	POLYIND489(mg)
C299	POLYIND49(mg)
C740	POLYIND490(mg)
C741	POLYIND491(mg)
C742	POLYIND492(mg)
C743	POLYIND493(mg)
C744	POLYIND494(mg)
C745	POLYIND495(mg)
C746	POLYIND496(mg)
C747	POLYIND497(mg)
C748	POLYIND498(mg)
C255	POLYIND5(mg)
C300	POLYIND50(mg)
C750	POLYIND500(mg)
C751	POLYIND501(mg)
C752	POLYIND502(mg)
C753	POLYIND503(mg)
C754	POLYIND504(mg)
C755	POLYIND505(mg)
C756	POLYIND506(mg)
C757	POLYIND507(mg)
C301	POLYIND51(mg)
C302	POLYIND52(mg)
C303	POLYIND53(mg)
C304	POLYIND54(mg)
C305	POLYIND55(mg)
C306	POLYIND56(mg)
C307	POLYIND57(mg)
C308	POLYIND58(mg)
C309	POLYIND59(mg)
C310	POLYIND60(mg)
C311	POLYIND61(mg)
C312	POLYIND62(mg)
C313	POLYIND63(mg)
C314	POLYIND64(mg)
C315	POLYIND65(mg)
C316	POLYIND66(mg)
C317	POLYIND67(mg)
C318	POLYIND68(mg)
C319	POLYIND69(mg)
C257	POLYIND7(mg)
C320	POLYIND70(mg)
C321	POLYIND71(mg)
C322	POLYIND72(mg)
C323	POLYIND73(mg)
C324	POLYIND74(mg)
C325	POLYIND75(mg)
C326	POLYIND76(mg)
C327	POLYIND77(mg)
C328	POLYIND78(mg)
C329	POLYIND79(mg)
C258	POLYIND8(mg)
C330	POLYIND80(mg)
C331	POLYIND81(mg)
C332	POLYIND82(mg)
C333	POLYIND83(mg)
C334	POLYIND84(mg)
C335	POLYIND85(mg)
C336	POLYIND86(mg)
C337	POLYIND87(mg)
C338	POLYIND88(mg)
C339	POLYIND89(mg)
C340	POLYIND90(mg)
C341	POLYIND91(mg)
C342	POLYIND92(mg)
C343	POLYIND93(mg)
C344	POLYIND94(mg)
C345	POLYIND95(mg)
